# Supplementary material for: Effect and Mechanisms of Antibacterial Peptide Fraction from Mucus of C. aspersum against Escherichia coli NBIMCC 8785
Source: Biomedicines. 2022 Mar 14;10(3):672. doi: 10.3390/biomedicines10030672 (PMC8945727; doi:10.3390/biomedicines10030672)
Supplement: Supplementary file 1 [file biomedicines-10-00672-s001.zip]

Archive with 1 entries (1 files):
- biomedicines-1620739-supplementary.pdf
